# Supplementary material for: Integrating Pharmacists into CGM-Enabled Digital Diabetes Care: Advancing Personalized and Data-Driven Management
Source: Healthcare (Basel). 2026 Apr 13;14(8):1019. doi: 10.3390/healthcare14081019 (PMC13115816; doi:10.3390/healthcare14081019)
Supplement: Supplementary file 1 [file healthcare-14-01019-s001.zip]

Archive with 1 entries (1 files):
- healthcare-4222749-supplementary.pdf
